# Supplementary material for: A Pathophysiologically Hypertrophic 3T3-L1 Cell Model—An Alternative to Primary Cells Isolated from DIO Mice
Source: Cells. 2025 Jun 3;14(11):837. doi: 10.3390/cells14110837 (PMC12155249; doi:10.3390/cells14110837)
Supplement: Supplementary file 1 [file cells-14-00837-s001.zip]

Archive with 2 entries (2 files):
- cells-3656490-supplementary.pdf
- Kaczmarek_et_al_MicroscopicPictures.zip
